# Supplementary material for: Identification of Functional Single Nucleotide Polymorphisms in Porcine HSD17B14 Gene Associated with Estrus Behavior Difference between Large White and Mi Gilts
Source: Biomolecules. 2020 Nov 12;10(11):1545. doi: 10.3390/biom10111545 (PMC7697482; doi:10.3390/biom10111545)
Supplement: Supplementary file 1 [file biomolecules-10-01545-s001.zip]

Archive with 2 entries (2 files):
- Supplementary materials.xlsx
- Supplementary-20201109.docx
