# Supplementary material for: Identification of Functional Single Nucleotide Polymorphisms in Porcine HSD17B14 Gene Associated with Estrus Behavior Difference between Large White and Mi Gilts
Source: Biomolecules. 2020 Nov 12;10(11):1545. doi: 10.3390/biom10111545 (PMC7697482; doi:10.3390/biom10111545)
Supplement: Supplementary file 1 [file biomolecules-10-01545-s001.zip › Supplementary materials.xlsx]

## Sheet: Figure1
Figure 1a
Sample	HSD17B14 CT	GAPDH CT
heart-diestrus-1	23.8086	18.281
heart-diestrus-2	24.5542	20.8089
heart-diestrus-3	23.9158	19.1562
heart-estrus-1	23.4609	20.2845
heart-estrus-2	23.4562	20.283
heart-estrus-3	23.4515	20.2815
eye muscle-diestrus-1	26.3482	17.5776
eye muscle-diestrus-2	25.8713	16.6071
eye muscle-diestrus-3	27.1716	17.3782
eye muscle-estrus-1	26.2898	18.035
eye muscle-estrus-2	27.0307	17.3579
eye muscle-estrus-3	25.9361	16.9601
stomach-diestrus-1	21.4386	20.9397
stomach-diestrus-2	21.5484	21.445
stomach-diestrus-3	22.289	21.233
stomach-estrus-1	26.0937	25.6468
stomach-estrus-2	24.9875	23.2195
stomach-estrus-3	25.6549	25.4645
ovary-diestrus-1	25.7127	25.7506
ovary-diestrus-2	25.9669	26.2955
ovary-diestrus-3	25.4586	25.2057
ovary-estrus-1	26.4736	22.9629
ovary-estrus-2	26.7032	22.6543
ovary-estrus-3	26.9328	22.3456
kidney-diestrus-1	19.8645	21.7935
kidney-diestrus-2	20.4807	21.3514
kidney-diestrus-3	20.5556	21.5396
kidney-estrus-1	23.3103	21.5597
kidney-estrus-2	22.3032	21.6088
kidney-estrus-3	21.2961	21.6579
spleen-diestrus-1	25.6153	24.831
spleen-diestrus-2	25.1109	24.7157
spleen-diestrus-3	24.6066	24.6005
spleen-estrus-1	25.297	25.9171
spleen-estrus-2	25.04	25.1483
spleen-estrus-3	25.7626	26.545
brain-diestrus-1	24.0313	21.5359
brain-diestrus-2	23.9034	21.3387
brain-diestrus-3	24.9927	21.3412
brain-estrus-1	24.2562	23.3827
brain-estrus-2	26.866	24.702
brain-estrus-3	25.0457	23.4014
liver-diestrus-1	24.435	28.419
liver-diestrus-2	21.4727	24.4596
liver-diestrus-3	21.8343	25.5927
liver-estrus-1	21.7616	25.8396
liver-estrus-2	21.5922	25.1977
liver-estrus-3	21.4228	24.5558
Analytical method	t-test
	P value	Mean ± SEM of left of vs	Mean ± SEM of right of vs
liver vs kidney	p<0.0001	282.1 ± 33.49 N=6	36.85 ± 11.50 N=6
liver vs spleen	p<0.0001	282.1 ± 33.49 N=6	25.16 ±4.013 N=6
liver vs ovary	p<0.0001	282.1 ± 33.49 N=6	12.45 ±5.065 N=6
liver vs stomacth	p<0.0001	282.1 ± 33.49 N=6	15.11 ±2.228 N=6
liver vs brain	p<0.0001	282.1 ± 33.49 N=6	5.688 ±1.505 N=6
liver vs heart	p<0.0001	282.1 ± 33.49 N=6	1.749 ±0.3704 N=6
liver vs muscle	p<0.0001	282.1 ± 33.49 N=6	0.04329 ±0.007326 N=6
spleen-diestrus vs spleen-estrus	p=0.0435	17.76 ±2.700 N=3	32.55 ±4.302 N=3
ovary-diestrus vs ovary-estrus	p=0.0013	23.44 ±2.714 N=3	1.457 ±0.3000 N=3
heart-diestrus vs heart-estrus	p=0.0134	1.000 ±0.3541 N=3	2.498 ±0.003233 N=3
Figure1b			Analytical method	t-test
Sample	HSD17B14 CT	GAPDH CT		P value
Large White pig-1	24.4038	17.7135	Large White pig vs Mi pig	0.0326
Large White pig-2	24.2783	17.7998	Mean ± SEM of large white pig	1.000 ± 0.3888 N=3
Large White pig-3	22.9266	17.8827	Mean ± SEM of Mi pig	2.436 ±0.2213 N=3
Mi pig-1	22.1419	17.2889
Mi pig-2	21.9893	17.4353
Mi pig-3	22.13	17.7365
Figure 1c
Sample	HSD17B14 Gray value	β-actin Gray value	Analytical method	t-test
Large White pig-1	155730	311730		P value
Large White pig-2	157397	243453	Large White pig vs Mi pig	0.0177
Large White pig-3	116024	299050	Mean ± SEM of large white pig	1.000 ±0.1464 N=3
Mi pig-1	259287	280214	Mean ± SEM of Mi pig	1.864 ±0.1673 N=3
Mi pig-2	312361	280496
Mi pig-3	257862	313991

## Sheet: Figure3
Figure 3a		Analytical method	t-test
	RUL1/RUL2		P value
PGL3-basic	0.0616	P1 VS P2	P=0.5815
PGL3-basic	0.0604	P1 VS P3	P=0.0402
PGL3-basic	0.0719	P2 VS P3	P=0.0496
P1	0.7318	P3 VS P4	P=0.0057
P1	0.8097	Mean ± SEM of P1	11.74 ±0.3928 N=3
P1	0.7354	Mean ± SEM of P2	12.10 ±0.4469 N=3
P2	0.834	Mean ± SEM of P3	17.35 ±1.833 N=3
P2	0.7342	Mean ± SEM of P4	7.009 ±0.5723 N=3
P2	0.7778	Mean ± SEM of PGL3-basic	1.000 ±0.05647 N=3
P3	1.2904	Mean ± SEM of PGL3-control	72.19 ±3.502 N=3
P3	1.181
P3	0.8932
P4	0.4871
P4	0.3791
P4	0.4928
PGL3-control	4.8372
PGL3-control	4.2175
PGL3-control	4.9434
Figure 3b
	RUL1/RUL2	Analytical method	t-test
PGL3-basic	0.0616		P value
PGL3-basic	0.0604	GG VS CC	P=0.0127
PGL3-basic	0.0719	Mean ± SEM of GG	0.7246 ±0.06153 N=3
GG	0.053	Mean ± SEM of CC	0.4471 ±0.01947 N=3
GG	0.0481
CC	0.0279
CC	0.0314
CC	0.0274
PGL3-control	4.8372
PGL3-control	4.2175
PGL3-control	4.9434
Figure 3c
sample	RUL1/RUL2	Analytical method	t-test
PGL3-basic	0.0616		P value
PGL3-basic	0.0604	AACC VS GGTT	P=0.0004
PGL3-basic	0.0719	AACC VS AATT	P=0.0001
AACC	0.775	AACC VS GGCC	P=0.0226
AACC	0.8393	GGTT VS AATT	P=0.0459
AACC	1.0162	GGTT VS GGCC	P=0.0007
GGTT	2.6794	AATT VS GGCC	P<0.0001
GGTT	2.5305	Mean ± SEM of GGTT	38.39 ±2.025 N=3
GGTT	2.234	Mean ± SEM of AATT	32.41 ±0.5118 N=3
AATT	2.1602	Mean ± SEM of GGCC	18.29 ±0.6836 N=3
AATT	2.0717	Mean ± SEM of AACC	13.57 ±1.116 N=3
AATT	2.0529
GGCC	1.2347
GGCC	1.2173
GGCC	1.0943
PGL3-control	4.8372
PGL3-control	4.2175
PGL3-control	4.9434

## Sheet: Figure4
Figure 4b		Analytical method		t-test
sample	HSD17B14 CT	GAPDH CT
pcDNA3.1-1	24.3491	18.3661	HSD17B14Phe VS HSD17B14Val	P=0.0002
pcDNA3.1-2	24.3848	18.9434	pcDNA3.1 VS HSD17B14Val	P=0.0001
pcDNA3.1-3	23.7603	17.988	HSD17B14Phe VS pcDNA3.1	P=0.002
HSD17B14Phe-1	20.1387	18.2863	Mean ± SEM of HSD17B14Phe	22.59 ± 3.096 N=5
HSD17B14Phe-2	20.0944	18.8155	Mean ± SEM of HSD17B14Val	62.09 ± 5.297 N=5
HSD17B14Phe-3	20.1166	18.5509	Mean ± SEM of pcDNA3.1	1.000 ±0.1109 N=3
HSD17B14Phe-4	18.4683	17.7235
HSD17B14Phe-5	18.2258	17.3023
HSD17B14Val-1	18.6478	18.7396
HSD17B14Val-2	18.5016	18.8714
HSD17B14Val-3	18.7939	18.6078
HSD17B14Val-4	18.1927	18.7531
HSD17B14Val-5	18.0753	18.3372
Figure 4c		Analytical method	t-test
sample	HSD17B14 gray value	β-actin gray value
pcDNA3.1-1	38144	73126	HSD17B14Phe VS HSD17B14Val	P=0.008
pcDNA3.1-2	71802	84966	pcDNA3.1 VS HSD17B14Val	P=0.0001
pcDNA3.1-3	65268	78888	HSD17B14Phe VS pcDNA3.1	P=0.0014
HSD17B14Phe-1	146654	75212	Mean ± SEM of HSD17B14Phe	2.543 ±0.1323 N=3
HSD17B14Phe-2	155024	93009	Mean ± SEM of HSD17B14Val	3.268 ±0.06510 N=3
HSD17B14Phe-3	190701	97114	Mean ± SEM of pcDNA3.1	1.000 ±0.1436 N=3
HSD17B14Val-1	270790	117162
HSD17B14Val-2	317631	133317
HSD17B14Val-3	297397	120127
Figure 4d		Analytical method	t-test
sample	450nm（OD value）	E1 level（ pg/mL）
pcDNA3.1-1	0.4392	1265.67	HSD17B14Phe VS HSD17B14Val	P=0.0445
pcDNA3.1-2	0.4828	1411	pcDNA3.1 VS HSD17B14Val	P=0.0383
pcDNA3.1-3	0.486	1421.67	HSD17B14Phe VS pcDNA3.1	P=0.0042
HSD17B14Phe-1	0.5855	1753.33	Mean ± SEM of HSD17B14Phe	1.360 ±0.04884 N=3
HSD17B14Phe-2	0.6114	1839.67	Mean ± SEM of HSD17B14Val	1.172 ±0.04298 N=3
HSD17B14Phe-3	0.65415	1982.17	Mean ± SEM of pcDNA3.1	1.000 ±0.03683 N=3
HSD17B14Val-1	0.5144	1516.33	standard curve
HSD17B14Val-2	0.5316	1573.67	y = 0.0015x + 0.0595
HSD17B14Val-3	0.5737	1714	R² = 0.9964
Figure 4e		Analytical method	t-test
sample	450nm（OD value）	E2 level（ pg/mL）
pcDNA3.1-1	0.7085	2522.08	HSD17B14Phe VS HSD17B14Val	P=0.0334
pcDNA3.1-2	0.6838	2419.17	pcDNA3.1 VS HSD17B14Val	P=0.0071
pcDNA3.1-3	0.7332	2625	HSD17B14Phe VS pcDNA3.1	P=0.0048
HSD17B14Phe-1	0.4783	1562.92	Mean ± SEM of HSD17B14Phe	0.6465 ±0.06544 N=3
HSD17B14Phe-2	0.4355	1384.58	Mean ± SEM of HSD17B14Val	0.8567 ±0.008847 N=3
HSD17B14Phe-3	0.5698	1944.17	Mean ± SEM of pcDNA3.1	1.000 ±0.02356 N=3
HSD17B14Val-1	0.62065	2156.04	standard curve
HSD17B14Val-2	0.63155	2201.46	y = 0.0012x + 0.043
HSD17B14Val-3	0.6131	2124.58	R² = 0.9942

## Sheet: Figure5
Figure 5a		Analytical method	t-test
sample	BCL2 (CT value)	GAPDH (CT value)
pcDNA3.1-1	27.551	18.3661	HSD17B14Phe VS HSD17B14Val	P=0.0023
pcDNA3.1-2	27.4496	18.9434	pcDNA3.1 VS HSD17B14Val	P=0.0067
pcDNA3.1-3	26.6447	17.988	HSD17B14Phe VS pcDNA3.1	P=0.0594
HSD17B14Phe-1	26.9297	17.7235	Mean ± SEM of HSD17B14Phe	0.5508 ±0.1088 N=3
HSD17B14Phe-2	27.5507	17.3023	Mean ± SEM of HSD17B14Val	2.531 ±0.2649 N=3
HSD17B14Phe-3	26.9089	17.3334	Mean ± SEM of pcDNA3.1	1.000 ±0.1334 N=3
HSD17B14Val-1	25.9276	18.7531
HSD17B14Val-2	26.0408	18.3372
HSD17B14Val-3	26.0408	17.1424
Figure 5b		Analytical method	t-test
sample	BAX (CT value)	GAPDH (CT value)
pcDNA3.1-1	25.7813	18.3661	HSD17B14Phe VS HSD17B14Val	P=0.005
pcDNA3.1-2	25.7344	18.9434	pcDNA3.1 VS HSD17B14Val	P=0.0011
pcDNA3.1-3	24.9965	17.988	HSD17B14Phe VS pcDNA3.1	P=0.0150
HSD17B14Phe-1	22.8713	17.7235	Mean ± SEM of HSD17B14Phe	2.896 ±0.4477 N=3
HSD17B14Phe-2	23.2099	17.3023	Mean ± SEM of HSD17B14Val	8.470 ±0.8889 N=3
HSD17B14Phe-3	22.9245	17.3334	Mean ± SEM of pcDNA3.1	1.000 ±0.1221 N=3
HSD17B14Val-1	22.4786	18.7531
HSD17B14Val-2	22.5931	18.3372
HSD17B14Val-3	23.1084	17.1424
Figure 5c		Analytical method	t-test
sample	BCL-2/BAX
pcDNA3.1-1	0.74204		HSD17B14Phe VS HSD17B14Val	P=0.0012
pcDNA3.1-2	1.18776		pcDNA3.1 VS HSD17B14Val	P< 0.0001
pcDNA3.1-3	1.0702		HSD17B14Phe VS pcDNA3.1	P< 0.0001
HSD17B14Phe-1	0.73117		Mean ± SEM of HSD17B14Phe	0.1882 ±0.01369 N=3
HSD17B14Phe-2	0.355064		Mean ± SEM of HSD17B14Val	0.2998 ±0.00007995 N=3
HSD17B14Phe-3	0.566051		Mean ± SEM of pcDNA3.1	1.000 ±0.02442 N=3
HSD17B14Val-1	2.98967
HSD17B14Val-2	2.07187
HSD17B14Val-3	2.53077
Figure 5d		Analytical method	t-test
sample	Cell apoptosis analysis
pcDNA3.1-1	8.94		HSD17B14Phe VS HSD17B14Val	P=0.0010
pcDNA3.1-2	8.87		pcDNA3.1 VS HSD17B14Val	P=0.0067
pcDNA3.1-3	7.29		HSD17B14Phe VS pcDNA3.1	P=0.0166
HSD17B14Phe-1	13		Mean ± SEM of HSD17B14Phe	13.25 ±0.1931 N=3
HSD17B14Phe-2	13.12		Mean ± SEM of HSD17B14Val	11.67 ±0.3474 N=3
HSD17B14Phe-3	13.63		Mean ± SEM of pcDNA3.1	8.367 ±0.5387 N=3
HSD17B14Val-1	11.62
HSD17B14Val-2	12.3
HSD17B14Val-3	11.1
